# Supplementary material for: Human Sterols Are Overproduced, Stored and Excreted in Yeasts
Source: Int J Mol Sci. 2024 Jan 8;25(2):781. doi: 10.3390/ijms25020781 (PMC10815178; doi:10.3390/ijms25020781)
Supplement: Supplementary file 1 [file ijms-25-00781-s001.zip]

Archive with 1 entries (1 files):
- ijms-2788101-supplementary.pdf
